# Supplementary material for: Dissection of a metastatic gene expression signature into distinct components
Source: Genome Biol. 2006 Dec 11;7(12):R117. doi: 10.1186/gb-2006-7-12-r117 (PMC1794430; doi:10.1186/gb-2006-7-12-r117)
Supplement: Additional file data 1 — The 685 metastasis associated genes and their distribution over the different signature components [file gb-2006-7-12-r117-S1.xls]

## Sheet: Sheet1
Part of manuscript Roepman, P. et al. Genome Biology (2006)
Additional data file 1: 685 predictive genes dissected according to their tumor/stroma expression and metastasis association
NOTES:
Group
Group numbers are according to figure 3 in the manscript which is also shown below
1		stromal specific & N+ association
2		none specific & N+ association
3		tumor specific & N+ association
4		stromal specific & N0 association
5		none specific & N0 association
6		tumor specific & N0 association
*		part of the 119 balanced gene signature
tumor percentage correlation:
negative values indicate genes that are mainly expressed in stromal cells
positive correlation indicate genes that are mainly expressed in tumor cells
signature association
negative values indicate genes that are associated with an N0-profile (i.e. downregulated in N+ tumors)
positive values indicate genes that are associated with an N+-profile (i.e. upregulated in N+ tumors)
Genes are ranked according to their tumor percentage correlation
Group		tumor percentage correlation	signature association	Gene	Refseq	Description
1		-0.965789	0.555592	THBS2	NM_003247	Thrombospondin 2
1		-0.957796	0.336631	COL5A1	NM_000093	Collagen, type V, alpha 1
1		-0.952373	0.264238	PCOLCE	NM_002593	Procollagen C-endopeptidase enhancer
1		-0.94	0.491158	TIMP2	AL110197	Homo sapiens mRNA; cDNA DKFZp586J021 (from clone DKFZp586J021)
1		-0.938103	0.403261	CTGF	NM_001901	Connective tissue growth factor
1		-0.931319	0.269634	COL18A1	AF018081	Collagen, type XVIII, alpha 1
1	*	-0.929655	0.121826	PDE4A	NM_006202	Phosphodiesterase 4A, cAMP-specific (phosphodiesterase E2 dunce homolog, Drosophila)
1		-0.927188	0.408745	MMP2	NM_004530	Matrix metalloproteinase 2 (gelatinase A, 72kD gelatinase, 72kD type IV collagenase)
1		-0.92405	0.382765	TPM2	NM_003289	Tropomyosin 2 (beta)
1		-0.919329	0.311323	CTRP6	NM_031910	Complement-c1q tumor necrosis factor-related protein 6
1		-0.912691	0.242568	COL5A3	NM_015719	Collagen, type V, alpha 3
1		-0.90961	0.253117	HTRA3	AY040094	Serine protease HTRA3
1		-0.909263	0.253873	FGFR1	NM_023109	Fibroblast growth factor receptor 1 (fms-related tyrosine kinase 2, Pfeiffer syndrome)
1	*	-0.905715	0.136941	COL11A1	NM_001854	Collagen, type XI, alpha 1
1		-0.903505	0.233831	MGC4677	NM_052871	Hypothetical protein MGC4677
1		-0.903281	0.443988	KIAA0709	NM_006039	Endocytic receptor (macrophage mannose receptor family)
1		-0.886409	0.244625	MGC3047	NM_032348	Hypothetical protein MGC3047
1		-0.875525	0.482297	COL5A2	NM_000393	Collagen, type V, alpha 2
1	*	-0.867834	0.0925821	COX7A1	NM_001864	Cytochrome c oxidase subunit VIIa polypeptide 1 (muscle)
1		-0.866806	0.300375	ACTA2	NM_001613	Actin, alpha 2, smooth muscle, aorta
1	*	-0.859198	0.105918	AGPAT2	NM_006412	1-acylglycerol-3-phosphate O-acyltransferase 2 (lysophosphatidic acid acyltransferase, beta)
1	*	-0.8572	0.137227	0	AK027727	Homo sapiens cDNA FLJ14821 fis, clone OVARC1000556, highly similar to RIBOSOMAL PROTEIN S6 KINASE II
1	*	-0.856191	0.145727	ADAM12	NM_003474	A disintegrin and metalloproteinase domain 12 (meltrin alpha)
1		-0.854402	0.297685	PRSS11	NM_002775	Protease, serine, 11 (IGF binding)
1		-0.850546	0.25131	MEG3	AK055725	Maternally expressed 3
1	*	-0.837891	0.189223	ACTA1	NM_001100	Actin, alpha 1, skeletal muscle
4	*	-0.837149	-0.162751	ID3	NM_002167	Inhibitor of DNA binding 3, dominant negative helix-loop-helix protein
1	*	-0.822489	0.14784	DKFZP434B044	NM_031476	Hypothetical protein DKFZp434B044
1		-0.820445	0.348629	TEM1	NM_020404	Tumor endothelial marker 1 precursor
1	*	-0.815719	0.194597	SCGF	NM_002975	Stem cell growth factor; lymphocyte secreted C-type lectin
1	*	-0.814197	0.0924804	MSX1	NM_002448	Msh homeo box homolog 1 (Drosophila)
1	*	-0.80088	0.0758735	TPTE	NM_013315	Transmembrane phosphatase with tensin homology
1	*	-0.793422	0.118011	CKTSF1B1	NM_013372	Cysteine knot superfamily 1, BMP antagonist 1
1	*	-0.782841	0.131149	FLJ11807	NM_024954	Hypothetical protein FLJ11807
1		-0.763457	0.336046	0	BC014245	Homo sapiens, Similar to RIKEN cDNA 1110014B07 gene, clone MGC:20766 IMAGE:4586039, mRNA, complete c
1	*	-0.76288	0.176143	0	AK055294	Homo sapiens cDNA FLJ30732 fis, clone FEBRA2000126, weakly similar to Mus musculus PDZ domain actin
1	*	-0.755075	0.0472553	TNFRSF1B	NM_001066	Tumor necrosis factor receptor superfamily, member 1B
1		-0.749665	0.308005	ZFP93	NM_004234	Zinc finger protein 93 homolog (mouse)
1	*	-0.737338	0.0815774	NID2	NM_007361	Nidogen 2
1		-0.731299	0.224992	NCOR2	NM_006312	Nuclear receptor co-repressor 2
1		-0.726448	0.391097	KIAA1247	AB033073	Similar to glucosamine-6-sulfatases
1	*	-0.722798	0.0830145	KIAA1049	NM_014972	KIAA1049 protein
1		-0.719177	0.325304	0	AK021531	Homo sapiens cDNA FLJ11469 fis, clone HEMBA1001658
1	*	-0.706455	0.150532	TBX2	AK001031	T-box 2
1	*	-0.702204	0.10418	LOC51170	NM_016245	Retinal short-chain dehydrogenase/reductase retSDR2
1	*	-0.699706	0.0457344	ADAMTS2	NM_014244	A disintegrin-like and metalloprotease (reprolysin type) with thrombospondin type 1 motif, 2
1		-0.697764	0.270231	COL7A1	NM_000094	Collagen, type VII, alpha 1 (epidermolysis bullosa, dystrophic, dominant and recessive)
1		-0.688113	0.284239	IGFBP7	NM_001553	Insulin-like growth factor binding protein 7
1	*	-0.659111	0.12213	DKFZp547D065	AL390147	Hypothetical protein DKFZp547D065
4	*	-0.65037	-0.0560168	0	AK022320	Homo sapiens cDNA FLJ12258 fis, clone MAMMA1001510
1	*	-0.6494	0.162228	AMPD1	NM_000036	Adenosine monophosphate deaminase 1 (isoform M)
1		-0.643744	0.237729	THRA	NM_003250	Thyroid hormone receptor, alpha (erythroblastic leukemia viral (v-erb-a) oncogene homolog, avian)
4	*	-0.643665	-0.0936633	C9orf15	NM_025072	Chromosome 9 open reading frame 15
4	*	-0.635796	-0.145513	KIAA0977	NM_014900	KIAA0977 protein
1	*	-0.628169	0.140472	ADAMTS1	NM_006988	A disintegrin-like and metalloprotease (reprolysin type) with thrombospondin type 1 motif, 1
1	*	-0.615981	0.140944	ENO3	NM_001976	Enolase 3, (beta, muscle)
4	*	-0.612167	-0.0772375	CORO1A	NM_007074	Coronin, actin binding protein, 1A
4	*	-0.605647	-0.0957018	CRH	NM_000756	Corticotropin releasing hormone
1	*	-0.602	0.173886	TPM1	NM_000366	Tropomyosin 1 (alpha)
1	*	-0.601625	0.191714	MAN1B1	NM_016219	Mannosidase, alpha, class 1B, member 1
1	*	-0.60016	0.0826389	SNAP23	BC003686	Synaptosomal-associated protein, 23kD
1	*	-0.598633	0.11869	HT002	AK023070	HT002 protein; hypertension-related calcium-regulated gene
1		-0.598442	0.243455	FLJ11196	NM_018357	Hypothetical protein FLJ11196
4	*	-0.592935	-0.078226	FPGT	NM_003838	Fucose-1-phosphate guanylyltransferase
4	*	-0.589406	-0.0865827	0	AF130069	Homo sapiens clone FLB8436 PRO2277 mRNA, complete cds
4	*	-0.586123	-0.13582	C1orf29	NM_006820	Chromosome 1 open reading frame 29
4	*	-0.57996	-0.0814207	POU4F3	NM_002700	POU domain, class 4, transcription factor 3
1	*	-0.577638	0.115029	NLI-IF	NM_021198	Nuclear LIM interactor-interacting factor
4	*	-0.5737	-0.0337137	PAPA-1	NM_031288	PAP-1 binding protein
4	*	-0.568055	-0.130712	PRKAB2	NM_005399	Protein kinase, AMP-activated, beta 2 non-catalytic subunit
4	*	-0.563007	-0.0684597	EDAG-1	NM_018437	Hypothetical protein EDAG-1
4	*	-0.562642	-0.322212	HSU79274	NM_013300	Protein predicted by clone 23733
4	*	-0.555403	-0.157776	SERPINB7	NM_003784	Serine (or cysteine) proteinase inhibitor, clade B (ovalbumin), member 7
1		-0.553366	0.230176	FADS3	NM_021727	Fatty acid desaturase 3
4	*	-0.552513	-0.0825713	AGS3	AL117478	Likely ortholog of rat activator of G-protein signaling 3
1	*	-0.550291	0.172872	JWA	NM_006407	Vitamin A responsive; cytoskeleton related
4	*	-0.530946	-0.0735289	OR1E3P	U53583	Olfactory receptor, family 1, subfamily E, member 3 pseudogene
1	*	-0.530337	0.0877461	0	AK054766	Homo sapiens cDNA FLJ30204 fis, clone BRACE2001496
1	*	-0.52463	0.0497786	KIAA1036	NM_014909	KIAA1036 protein
4	*	-0.523503	-0.0607249	ELMO1	AL136787	Engulfment and cell motility 1 (ced-12 homolog, C. elegans)
4	*	-0.521239	-0.049011	0	AK026731	Homo sapiens cDNA: FLJ23078 fis, clone LNG05870
1		-0.520487	0.299461	IGHM	X58529	Immunoglobulin heavy constant mu
1		-0.519565	0.439935	MYBPH	NM_004997	Myosin binding protein H
4	*	-0.510321	-0.0564041	0	AK021431	Homo sapiens cDNA FLJ11369 fis, clone HEMBA1000338
1	*	-0.503887	0.0427604	KIAA1677	AB051464	KIAA1677
5		-0.49215	-0.0426439	ABCA8	NM_007168	ATP-binding cassette, sub-family A (ABC1), member 8
5		-0.488123	-0.244537	0	BC016969	Homo sapiens, clone IMAGE:4428577, mRNA, partial cds
5		-0.481328	-0.0666672	FLJ21324	AL161960	Hypothetical protein FLJ21324
2		-0.481207	0.229336	TSC22	AK027071	Transforming growth factor beta-stimulated protein TSC-22
5		-0.476384	-0.0597273	0	AL049328	Homo sapiens mRNA; cDNA DKFZp564E026 (from clone DKFZp564E026)
5		-0.475001	-0.0784025	WNT3	NM_030753	Wingless-type MMTV integration site family, member 3
5		-0.474489	-0.159928	0	0	Randomized negative control
2		-0.474048	0.138817	FHL1	NM_001449	Four and a half LIM domains 1
5		-0.473835	-0.0777	0	AK057203	Homo sapiens cDNA FLJ32641 fis, clone SYNOV2001035
5		-0.465305	-0.132359	0	AK055817	Homo sapiens cDNA FLJ31255 fis, clone KIDNE2005603, moderately similar to 2-OXOGLUTARATE DEHYDROGENA
2		-0.45877	0.129103	LTBP2	NM_000428	Latent transforming growth factor beta binding protein 2
2		-0.451888	0.178551	CL683	NM_015696	Weakly similar to glutathione peroxidase 2
2		-0.450925	0.0428338	APOA1	NM_000039	Apolipoprotein A-I
5		-0.449655	-0.0628242	KIAA1138	AB032964	KIAA1138 protein
5		-0.448919	-0.111892	LOC57099	NM_020371	Cell death regulator aven
2		-0.447554	0.203739	TNFAIP3	NM_006290	Tumor necrosis factor, alpha-induced protein 3
2		-0.446473	0.0922742	KIAA1695	AB051482	Hypothetical protein FLJ22297
2		-0.442813	0.299814	MIC2	NM_002414	Antigen identified by monoclonal antibodies 12E7, F21 and O13
2		-0.435788	0.0529383	0	AL137712	Homo sapiens mRNA; cDNA DKFZp434H0923 (from clone DKFZp434H0923)
5		-0.433118	-0.101794	GBP2	NM_004120	Guanylate binding protein 2, interferon-inducible
2		-0.427439	0.062864	KIAA1140	AB032966	KIAA1140 protein
5		-0.425094	-0.0994879	SENP7	AL136599	Sentrin/SUMO-specific protease
2		-0.42431	0.0788073	RAG2	AF080577	Recombination activating gene 2
5		-0.422903	-0.0558538	ITPR2	NM_002223	Inositol 1,4,5-triphosphate receptor, type 2
5		-0.42144	-0.103664	DLK1	NM_003836	Delta-like 1 homolog (Drosophila)
2		-0.413889	0.170853	HARS	NM_002109	Histidyl-tRNA synthetase
2		-0.409041	0.144132	BIN1	NM_004305	Bridging integrator 1
2		-0.406511	0.202385	CSRP3	NM_003476	Cysteine and glycine-rich protein 3 (cardiac LIM protein)
5		-0.405545	-0.0850765	0	AK021970	Homo sapiens cDNA FLJ11908 fis, clone HEMBB1000089
5		-0.403809	-0.051168	0	AL049369	Homo sapiens mRNA; cDNA DKFZp586D0518 (from clone DKFZp586D0518)
2		-0.403767	0.0443462	24432	NM_022914	Hypothetical protein 24432
2		-0.402138	0.0833348	RARRES2	NM_002889	Retinoic acid receptor responder (tazarotene induced) 2
5		-0.397863	-0.112985	TRIM22	NM_006074	Tripartite motif-containing 22
5		-0.395916	-0.0478982	KAP4.14	NM_033059	Keratin associated protein 4.14
2		-0.394562	0.184698	CDH2	NM_001792	Cadherin 2, type 1, N-cadherin (neuronal)
5		-0.391104	-0.0826391	0	AK025726	Homo sapiens cDNA: FLJ22073 fis, clone HEP11868
2		-0.38892	0.250615	0	AK021982	Homo sapiens cDNA FLJ11920 fis, clone HEMBB1000312
2		-0.388403	0.133101	SDC2	J04621	Syndecan 2 (heparan sulfate proteoglycan 1, cell surface-associated, fibroglycan)
2		-0.384567	0.165629	T1A-2	NM_013317	Lung type-I cell membrane-associated glycoprotein
5		-0.383892	-0.0552401	0	AK025291	Homo sapiens cDNA: FLJ21638 fis, clone COL08269
2		-0.383818	0.0378716	0	AK056203	Homo sapiens, clone MGC:2867 IMAGE:2988664, mRNA, complete cds
2		-0.37992	0.065774	ETV6	NM_001987	Ets variant gene 6 (TEL oncogene)
2		-0.376443	0.124538	MATR3	NM_018834	Matrin 3
2		-0.376301	0.141063	PTPRK	NM_002844	Protein tyrosine phosphatase, receptor type, K
5		-0.375347	-0.094402	MP1	NM_014889	Metalloprotease 1 (pitrilysin family)
5		-0.373241	-0.130906	0	BC008642	Homo sapiens, clone IMAGE:3868989, mRNA, partial cds
5		-0.370362	-0.0424094	0	BC005220	Homo sapiens, Similar to chaperonin containing TCP1, subunit 8 (theta), clone MGC:12240 IMAGE:393033
2		-0.369648	0.0613686	0	AK057533	Homo sapiens cDNA FLJ32971 fis, clone TESTI2008847
5		-0.368626	-0.0582238	0	AK055428	Homo sapiens cDNA FLJ30866 fis, clone FEBRA2004110, highly similar to PHOSPHOLIPASE ADRAB-B PRECURSO
2		-0.367298	0.109124	CAD	NM_004341	Carbamoyl-phosphate synthetase 2, aspartate transcarbamylase, and dihydroorotase
5		-0.365764	-0.0452529	0	AK022022	Homo sapiens cDNA FLJ11960 fis, clone HEMBB1001008
5		-0.364131	-0.0468237	GYPA	NM_002099	Glycophorin A (includes MN blood group)
2		-0.349963	0.169232	MGC15737	NM_032926	Hypothetical protein MGC15737
5		-0.349297	-0.0533525	0	BG912466	Homo sapiens mRNA full length insert cDNA clone EUROIMAGE 152428
2		-0.346575	0.12927	0	AK026673	Homo sapiens cDNA: FLJ23020 fis, clone LNG00943
2		-0.344856	0.0852629	0	BC012014	Homo sapiens, clone IMAGE:4509827, mRNA, partial cds
5		-0.338456	-0.0746107	0	AK057423	Homo sapiens cDNA FLJ32861 fis, clone TESTI2003589
2		-0.327711	0.126735	MGC1136	NM_024025	Hypothetical protein MGC1136
5		-0.325834	-0.0629814	0	AF144233	Homo sapiens DNA binding peptide mRNA, partial cds
5		-0.323006	-0.120761	0	AK024849	Homo sapiens cDNA: FLJ21196 fis, clone COL00193
5		-0.317756	-0.0553527	NFATC2	NM_012340	Nuclear factor of activated T-cells, cytoplasmic, calcineurin-dependent 2
5		-0.31599	-0.0382654	MGC10471	NM_030818	Hypothetical protein MGC10471
2		-0.315736	0.0507545	DKFZP586D0919	AL050100	DKFZP586D0919 protein
2		-0.314958	0.0891854	PRO0659	AK054721	PRO0659 protein
2		-0.314557	0.0457111	0	AK021935	Homo sapiens cDNA FLJ11873 fis, clone HEMBA1007066
2		-0.311379	0.0572653	0	AL133654	Homo sapiens mRNA; cDNA DKFZp434D0917 (from clone DKFZp434D0917)
2		-0.305359	0.236151	BIRC2	NM_001166	Baculoviral IAP repeat-containing 2
2		-0.301762	0.123457	CDX1	NM_001804	Caudal type homeo box transcription factor 1
2		-0.29837	0.262202	SERPINE1	NM_000602	Serine (or cysteine) proteinase inhibitor, clade E (nexin, plasminogen activator inhibitor type 1),
5		-0.297967	-0.0583463	PROL1	NM_021225	Proline-rich 1
5		-0.296467	-0.0630004	0	AK000989	Homo sapiens cDNA FLJ10127 fis, clone HEMBA1002973, moderately similar to CAMP-DEPENDENT 3',5'-CYCLI
2		-0.294517	0.0871749	PIK4CA	NM_058004	Phosphatidylinositol 4-kinase, catalytic, alpha polypeptide
5		-0.292194	-0.0699514	0	AK057719	Homo sapiens cDNA FLJ33157 fis, clone UTERU2000393
2		-0.29014	0.113886	RAMP1	NM_005855	Receptor (calcitonin) activity modifying protein 1
5		-0.289022	-0.0454949	0	AK024123	Homo sapiens cDNA FLJ14061 fis, clone HEMBB1000749
5		-0.287022	-0.0575909	KIAA0942	NM_015310	KIAA0942 protein
5		-0.28516	-0.0458028	0	AK026499	Homo sapiens cDNA: FLJ22752 fis, clone KAIA0555
2		-0.284189	0.0703473	LOC51087	NM_015982	Germ cell specific Y-box binding protein
5		-0.283493	-0.0812186	TOM1L1	NM_005486	Target of myb1-like 1 (chicken)
5		-0.282369	-0.0510366	0	AL080073	Homo sapiens mRNA; cDNA DKFZp564B1462 (from clone DKFZp564B1462)
2		-0.281799	0.645779	HNRPL	NM_001533	Heterogeneous nuclear ribonucleoprotein L
5		-0.281471	-0.0971872	TP63	Y16961	Tumor protein 63 kDa with strong homology to p53
2		-0.280081	0.0778881	RHO	NM_000539	Rhodopsin (opsin 2, rod pigment) (retinitis pigmentosa 4, autosomal dominant)
2		-0.279549	0.128274	MMD	NM_012329	Monocyte to macrophage differentiation-associated
2		-0.278385	0.212091	FAP	NM_004460	Fibroblast activation protein, alpha
5		-0.27027	-0.072957	TPP2	NM_003291	Tripeptidyl peptidase II
5		-0.270077	-0.128	SPTBN4	NM_025213	Spectrin, beta, non-erythrocytic 4
2		-0.268194	0.0816791	0	AK023616	Homo sapiens cDNA FLJ13554 fis, clone PLACE1007478
2		-0.265886	0.0508657	COE2	AK001144	Similar to TRANSCRIPTION FACTOR COE2 (EARLY B-CELL FACTOR 2) (EBF-2) (OLF-1/EBF-LIKE 3) (OE-3) (O/E-
5		-0.259659	-0.0582754	0	AL137734	Homo sapiens mRNA; cDNA DKFZp586C0721 (from clone DKFZp586C0721); partial cds
5		-0.257229	-0.0954565	SP3	X68560	Sp3 transcription factor
2		-0.255764	0.0735538	0	AK021980	Homo sapiens cDNA FLJ11918 fis, clone HEMBB1000272
5		-0.255167	-0.139464	0	BC014899	Homo sapiens, clone IMAGE:3912307, mRNA
5		-0.254828	-0.0818465	FBXO8	NM_012180	F-box only protein 8
5		-0.252459	-0.0700265	0	AK055932	Homo sapiens cDNA FLJ31370 fis, clone NB9N42000122
5		-0.252441	-0.180506	0	AK056507	Homo sapiens cDNA FLJ31945 fis, clone NT2RP7006980
2		-0.248405	0.0942417	PAM	NM_000919	Peptidylglycine alpha-amidating monooxygenase
5		-0.246988	-0.0532103	SLC6A12	U27699	Solute carrier family 6 (neurotransmitter transporter, betaine/GABA), member 12
2		-0.240004	0.0920939	CREB3	NM_006368	CAMP responsive element binding protein 3 (luman)
5		-0.23807	-0.0937532	MLLT7	NM_005938	Myeloid/lymphoid or mixed-lineage leukemia (trithorax homolog, Drosophila); translocated to, 7
2		-0.232332	0.187058	ARHC	NM_005167	Ras homolog gene family, member C
2		-0.231897	0.174234	PDGFC	NM_016205	Platelet derived growth factor C
5		-0.23168	-0.0606868	0	AK022065	Homo sapiens cDNA FLJ12003 fis, clone HEMBB1001537
2		-0.23027	0.118877	HSU47926	NM_014262	Hypothetical protein B
5		-0.21271	-0.130424	KIAA0303	AB002301	KIAA0303 protein
5		-0.210689	-0.0479859	0	AK025451	Homo sapiens cDNA: FLJ21798 fis, clone HEP00573
2		-0.209223	0.0941685	INHA	NM_002191	Inhibin, alpha
2		-0.207815	0.0986657	SRPUL	NM_014467	Sushi-repeat protein
2		-0.204963	0.0573373	POFUT1	AF375884	Protein O-fucosyltransferase 1
5		-0.200618	-0.130136	EPSTI1	NM_033255	Epithelial stromal interaction 1 (breast)
2		-0.200391	0.149209	EMAPL	NM_004434	Echinoderm microtubule-associated protein-like
5		-0.199919	-0.0491281	SGNE1	NM_003020	Secretory granule, neuroendocrine protein 1 (7B2 protein)
5		-0.199855	-0.097994	0	AK021983	Homo sapiens cDNA FLJ11921 fis, clone HEMBB1000318
2		-0.199183	0.0823942	WDR13	NM_017883	WD repeat domain 13
5		-0.19906	-0.0637574	NIF3L1	NM_021824	NIF3 NGG1 interacting factor 3-like 1 (S. pombe)
5		-0.198584	-0.0706784	0	AF339829	Homo sapiens clone IMAGE:609847, mRNA sequence
5		-0.18895	-0.0684447	FLJ11585	NM_023075	Hypothetical protein FLJ11585
5		-0.188675	-0.229878	RARRES3	NM_004585	Retinoic acid receptor responder (tazarotene induced) 3
2		-0.186205	0.141929	HSPA1A	NM_005345	Heat shock 70kD protein 1A
2		-0.183588	0.0696804	BTEB1	NM_001206	Basic transcription element binding protein 1
5		-0.182641	-0.154125	ODC-p	NM_052998	Ornithine decarboxylase-like protein
5		-0.181087	-0.0488579	DKFZp547M236	NM_018713	Hypothetical protein DKFZp547M236
5		-0.180572	-0.0975706	KCNJ3	NM_002239	Potassium inwardly-rectifying channel, subfamily J, member 3
2		-0.179584	0.129684	FLJ23091	NM_024911	Hypothetical protein FLJ23091
2		-0.176402	0.0891543	MGC3181	NM_032627	Hypothetical protein MGC3181
2		-0.175104	0.0591179	ENPP3	NM_005021	Ectonucleotide pyrophosphatase/phosphodiesterase 3
5		-0.171431	-0.0776804	R33729_1	Z78330	Hypothetical protein R33729_1
5		-0.16871	-0.021937	KIAA1273	AB033099	KIAA1273 protein
5		-0.165672	-0.0966215	FLJ10116	NM_018000	Hypothetical protein FLJ10116
2		-0.164482	0.131238	HIVEP1	NM_002114	Human immunodeficiency virus type I enhancer binding protein 1
5		-0.159964	-0.06352	FLJ13385	NM_024853	Hypothetical protein FLJ13385
2		-0.158202	0.0866042	C6orf9	NM_022107	Chromosome 6 open reading frame 9
5		-0.158093	-0.0820488	DKFZp547C176	AL359601	Hypothetical protein DKFZp547C176
2		-0.156636	0.169746	HXB	NM_002160	Hexabrachion (tenascin C, cytotactin)
2		-0.15324	0.256146	P4HA2	NM_004199	Procollagen-proline, 2-oxoglutarate 4-dioxygenase (proline 4-hydroxylase), alpha polypeptide II
5		-0.143367	-0.0702586	PCNT2	NM_006031	Pericentrin 2 (kendrin)
5		-0.142732	-0.0722239	0	BC009462	Homo sapiens, Similar to RIKEN cDNA 2310038H17 gene, clone MGC:15974 IMAGE:3542748, mRNA, complete c
5		-0.13562	-0.155633	0	AJ420542	Homo sapiens mRNA full length insert cDNA clone EUROIMAGE 1090104
5		-0.129151	-0.0739581	0	AK024906	Homo sapiens cDNA: FLJ21253 fis, clone COL01316
5		-0.125481	-0.243475	DNAH11	NM_003777	Dynein, axonemal, heavy polypeptide 11
2		-0.123276	0.0766203	FLJ11305	AK024478	Hypothetical protein FLJ11305
2		-0.122638	0.111095	TRIO	NM_007118	Triple functional domain (PTPRF interacting)
2		-0.117582	0.0982161	STOML1	NM_004809	Stomatin (EBP72)-like 1
5		-0.117113	-0.0808257	SOX5	NM_006940	SRY (sex determining region Y)-box 5
2		-0.117046	0.0898266	SLC2A4RG	NM_020062	SLC2A4 regulator
2		-0.114081	0.233217	ACTN1	NM_001102	Actinin, alpha 1
5		-0.111235	-0.058725	KCNAB1	AK057059	Potassium voltage-gated channel, shaker-related subfamily, beta member 1
2		-0.106193	0.0582933	FLJ23338	NM_024658	Hypothetical protein FLJ23338
5		-0.0992315	-0.115007	OAS3	NM_006187	2'-5'-oligoadenylate synthetase 3 (100 kD)
5		-0.0984307	-0.0917919	0	AK024243	Homo sapiens cDNA FLJ14181 fis, clone NT2RP2004300
2		-0.0975404	0.0832144	0	AK026850	Homo sapiens cDNA: FLJ23197 fis, clone REC00917
5		-0.0952486	-0.0608752	FLJ20654	AB040940	Hypothetical protein FLJ20654
5		-0.0908435	-0.0128128	PROL4	NM_007244	Proline rich 4 (lacrimal)
2		-0.0888079	0.0886149	EDR2	NM_004427	Early development regulator 2 (polyhomeotic 2 homolog)
5		-0.0861404	-0.110388	FLJ22457	NM_024901	Hypothetical protein FLJ22457
2		-0.0734187	0.098572	INVS	NM_014425	Inversin
5		-0.0689346	-0.211497	0	BE551792	EST, Highly similar to A48118 major epidermal calcium-binding protein profilaggrin [H.sapiens]
2		-0.0635465	0.0685232	YWHAH	NM_003405	Tyrosine 3-monooxygenase/tryptophan 5-monooxygenase activation protein, eta polypeptide
5		-0.0612083	-0.0681441	C20orf26	AL117439	Chromosome 20 open reading frame 26
2		-0.0596244	0.148708	DDIT3	NM_004083	DNA-damage-inducible transcript 3
5		-0.059488	-0.0537297	SIM1	NM_005068	Single-minded homolog 1 (Drosophila)
2		-0.0562198	0.0479484	AGRN	AF016903	Agrin
2		-0.0558949	0.051523	FLJ10257	AK001119	Hypothetical protein FLJ10257
2		-0.0489747	0.134678	0	AK026349	Homo sapiens cDNA: FLJ22696 fis, clone HSI11696
5		-0.0485227	-0.0913983	0	AF009267	Homo sapiens clone FBA1 Cri-du-chat region mRNA
2		-0.0453081	0.0592604	KIAA0110	NM_014628	Gene predicted from cDNA with a complete coding sequence
5		-0.0434961	-0.04914	SLC35A1	NM_006416	Solute carrier family 35 (CMP-sialic acid transporter), member 1
2		-0.0422169	0.0963426	M6A	NM_019852	Putative methyltransferase
2		-0.038438	0.125292	HSPA1A	NM_005345	Heat shock 70kD protein 1A
2		-0.037088	0.0551338	TCF3	M31523	Transcription factor 3 (E2A immunoglobulin enhancer binding factors E12/E47)
2		-0.033807	0.0737377	TDPGD	NM_014305	DTDP-D-glucose 4,6-dehydratase
5		-0.0323025	-0.120712	PRKCI	NM_002740	Protein kinase C, iota
2		-0.0302848	0.579648	TGFBI	NM_000358	Transforming growth factor, beta-induced, 68kD
2		-0.0279299	0.040903	MMP26	NM_021801	Matrix metalloproteinase 26
2		-0.0250636	0.113334	SRM	NM_003132	Spermidine synthase
5		-0.0243869	-0.078954	0	AK024653	Homo sapiens cDNA: FLJ21000 fis, clone CAE03359
2		-0.0205274	0.108498	PRPF31	NM_015629	PRP31 pre-mRNA processing factor 31 homolog (yeast)
5		-0.0179315	-0.167513	0	AL137428	Homo sapiens mRNA; cDNA DKFZp761N1323 (from clone DKFZp761N1323)
2		-0.0170212	0.0670201	0	AK054565	Homo sapiens, clone IMAGE:3632168, mRNA
5		-0.0158207	-0.0557547	0	AK024098	Homo sapiens cDNA FLJ14036 fis, clone HEMBA1004709
2		-0.0154326	0.157649	AKR1B1	NM_001628	Aldo-keto reductase family 1, member B1 (aldose reductase)
2		-0.0127451	0.0579627	0	AK057648	Homo sapiens cDNA FLJ33086 fis, clone TRACH2000461
2		-0.00968476	0.0901329	GLS	NM_014905	Glutaminase
5		-0.00934169	-0.242438	IFIT1	NM_001548	Interferon-induced protein with tetratricopeptide repeats 1
5		-0.00913931	-0.0721856	0	AK001638	Homo sapiens cDNA FLJ10776 fis, clone NT2RP4000323
2		-0.00521661	0.0887779	0	AK025055	Homo sapiens cDNA: FLJ21402 fis, clone COL03734
2		-0.00484555	0.0625991	DKFZP434G145	BC007359	DKFZP434G145 protein
5		-0.00480248	-0.0605122	FLJ12994	NM_022841	Hypothetical protein FLJ12994
2		0.00127147	0.177251	0	BC010607	Homo sapiens, clone MGC:18216 IMAGE:4156235, mRNA, complete cds
2		0.00147142	0.405955	FTH1	AK054816	Ferritin, heavy polypeptide 1
5		0.00355299	-0.0932776	JAK1	NM_002227	Janus kinase 1 (a protein tyrosine kinase)
2		0.0156542	0.120546	0	AC006328	Homo sapiens BAC clone RP11-102O5 from Y
2		0.017242	0.0849392	GCN1L1	D86973	GCN1 general control of amino-acid synthesis 1-like 1 (yeast)
5		0.0179127	-0.0480501	0	AK021604	Homo sapiens mRNA; cDNA DKFZp434O0227 (from clone DKFZp434O0227)
5		0.0320382	-0.0692486	0	AK055225	Homo sapiens cDNA FLJ30663 fis, clone FCBBF1000598, moderately similar to ZINC FINGER PROTEIN 84
2		0.0323956	0.0590377	CAMK1	NM_003656	Calcium/calmodulin-dependent protein kinase I
2		0.0348659	0.0988825	RNASE1	NM_002933	Ribonuclease, RNase A family, 1 (pancreatic)
5		0.0368818	-0.0570819	PRO1853	NM_018607	Hypothetical protein PRO1853
2		0.0370443	0.145597	FLJ20396	NM_017801	Hypothetical protein FLJ20396
2		0.0375229	0.0875646	GALNT2	NM_004481	UDP-N-acetyl-alpha-D-galactosamine:polypeptide N-acetylgalactosaminyltransferase 2 (GalNAc-T2)
5		0.0389383	-0.146223	0	AL137617	Homo sapiens mRNA; cDNA DKFZp434C0512 (from clone DKFZp434C0512)
2		0.0436057	0.151161	RAP1B	NM_015646	RAP1B, member of RAS oncogene family
5		0.0448312	-0.128679	0	AL050021	Homo sapiens mRNA; cDNA DKFZp564D016 (from clone DKFZp564D016)
2		0.0475612	0.0777068	0	AK024270	Homo sapiens cDNA FLJ14208 fis, clone NT2RP3003264
2		0.0489741	0.137083	LDHB	BC008952	Lactate dehydrogenase B
5		0.0561801	-0.0842218	KV8.1	NM_014379	Neuronal potassium channel alpha subunit
5		0.0592521	-0.0527485	PCCX2	AB031230	Protein containing CXXC domain 2
2		0.064086	0.138216	PLEC1	NM_000445	Plectin 1, intermediate filament binding protein, 500kD
5		0.0649524	-0.060124	DKFZP586A0522	NM_014033	DKFZP586A0522 protein
2		0.0652607	0.0763475	0	AL133568	Homo sapiens mRNA; cDNA DKFZp434N197 (from clone DKFZp434N197)
5		0.065311	-0.0859652	HPS3	AY033141	Hermansky-Pudlak syndrome 3
5		0.0653387	-0.354534	MGC11279	NM_024326	Hypothetical protein MGC11279
5		0.0686942	-0.0549468	NUF2R	NM_031423	Hypothetical protein NUF2R
5		0.0706985	-0.0613526	0	AL080208	Homo sapiens mRNA; cDNA DKFZp586C1523 (from clone DKFZp586C1523)
5		0.0753431	-0.332793	0	BC014381	Homo sapiens, clone IMAGE:4046329, mRNA
2		0.076033	0.187961	CSRP2	NM_001321	Cysteine and glycine-rich protein 2
2		0.0790524	0.283272	DIA1	NM_007326	Diaphorase (NADH) (cytochrome b-5 reductase)
2		0.0808576	0.102104	MYO10	NM_012334	Myosin X
2		0.0810979	0.086944	0	AL109730	Homo sapiens mRNA full length insert cDNA clone EUROIMAGE 68600
5		0.0842233	-0.0852537	PPIL2	NM_014337	Peptidylprolyl isomerase (cyclophilin)-like 2
5		0.0897126	-0.062891	PTPRC	NM_002838	Protein tyrosine phosphatase, receptor type, C
2		0.0917627	0.114321	0	U80766	Human EST clone 22453 mariner transposon Hsmar1 sequence
2		0.0919598	0.091547	0	AK056805	Homo sapiens cDNA FLJ32243 fis, clone PROST1000039
5		0.098644	-0.0456347	FLJ22595	NM_025047	Hypothetical protein FLJ22595
2		0.100061	0.145892	CDC34	NM_004359	Cell division cycle 34
5		0.103011	-0.246769	FOS	NM_005252	V-fos FBJ murine osteosarcoma viral oncogene homolog
5		0.103467	-0.140273	MGC4171	NM_024307	Hypothetical protein MGC4171
2		0.10668	0.215584	TCOF1	NM_000356	Treacher Collins-Franceschetti syndrome 1
2		0.106902	0.0402088	RASAL2	NM_004841	RAS protein activator like 2
2		0.110737	0.0720168	0	AL110206	Homo sapiens mRNA; cDNA DKFZp586N2022 (from clone DKFZp586N2022)
2		0.112721	0.0418185	KCNQ5	NM_019842	Potassium voltage-gated channel, KQT-like subfamily, member 5
5		0.115629	-0.0900025	0	AK027724	Homo sapiens cDNA FLJ14818 fis, clone OVARC1000168
5		0.116575	-0.276788	FLJ22792	NM_024921	Hypothetical protein FLJ22792
5		0.116957	-0.0784074	VWF	NM_000552	Von Willebrand factor
2		0.117716	0.0251351	0	AK025194	Homo sapiens cDNA: FLJ21541 fis, clone COL06166
2		0.117982	0.089116	DNAI2	NM_023036	Dynein intermediate chain 2
2		0.118256	0.0817968	LOC51326	NM_016632	ARF protein
2		0.119701	0.0453462	0	BC016154	Homo sapiens, clone MGC:13247 IMAGE:4040497, mRNA, complete cds
5		0.121727	-0.044375	PLA2R1	U17033	Phospholipase A2 receptor 1, 180kD
2		0.125079	0.145278	IRS2	AF073310	Insulin receptor substrate 2
2		0.125321	0.209869	VTN	NM_000638	Vitronectin (serum spreading factor, somatomedin B, complement S-protein)
2		0.126266	0.0433667	0	AL050367	Homo sapiens mRNA; cDNA DKFZp564A026 (from clone DKFZp564A026)
2		0.127282	0.101751	0	AK056354	Homo sapiens, clone MGC:23937 IMAGE:3930177, mRNA, complete cds
5		0.128976	-0.0700245	RALBP1	NM_006788	RalA binding protein 1
5		0.131589	-0.0658081	0	BC018033	Homo sapiens, clone IMAGE:4800052, mRNA, partial cds
5		0.1335	-0.122651	MAIL	NM_031419	Molecule possessing ankyrin repeats induced by lipopolysaccharide (MAIL), homolog of mouse
2		0.134734	0.0686416	NIFK	NM_032390	Nucleolar protein interacting with the FHA domain of pKi-67
2		0.135855	0.135525	MGC11257	NM_032350	Hypothetical protein MGC11257
2		0.136241	0.101519	FLJ22965	NM_022101	Hypothetical protein FLJ22965
2		0.142282	0.147367	KIFAP3	NM_014970	Kinesin-associated protein 3
5		0.143018	-0.104763	FLJ23584	NM_024588	Hypothetical protein FLJ23584
2		0.144601	0.0874615	HSPC022	NM_014029	HSPC022 protein
5		0.147148	-0.0560891	KRT2A	NM_000423	Keratin 2A (epidermal ichthyosis bullosa of Siemens)
2		0.15484	0.160086	BRUNOL4	NM_020180	Bruno-like 4, RNA binding protein (Drosophila)
2		0.15507	0.029362	HSPC073	NM_014163	HSPC073 protein
5		0.158056	-0.0585578	0	AK055310	Homo sapiens cDNA FLJ30748 fis, clone FEBRA2000399, moderately similar to ZINC FINGER PROTEIN 45
2		0.15977	0.161729	SHFM3	AK056917	Split hand/foot malformation (ectrodactyly) type 3
5		0.16044	-0.0635421	0	AK023854	Homo sapiens cDNA FLJ13792 fis, clone THYRO1000072, weakly similar to MYOSIN LIGHT CHAIN KINASE, SMO
5		0.160764	-0.123041	STATH	NM_003154	Statherin
5		0.163063	-0.0884974	KIAA0841	AB020648	KIAA0841 protein
2		0.16573	0.124114	PGS1	NM_024419	Phosphatidylglycerophosphate Synthase
5		0.165933	-0.141677	ALOX12B	NM_001139	Arachidonate 12-lipoxygenase, 12R type
5		0.167455	-0.0934121	0	AK057222	Homo sapiens, Similar to CG10958 gene product, clone MGC:16372 IMAGE:3929220, mRNA, complete cds
5		0.16919	-0.178714	RAB6A	AK057157	RAB6A, member RAS oncogene family
5		0.16935	-0.037581	FLJ14621	NM_032811	Hypothetical protein FLJ14621
5		0.176414	-0.222332	FLJ11323	NM_018390	Hypothetical protein FLJ11323
2		0.177946	0.128548	HSPC023	NM_014047	HSPC023 protein
5		0.180983	-0.045317	0	AK021887	Homo sapiens cDNA FLJ11825 fis, clone HEMBA1006494
5		0.181009	-0.0473071	0	AK023520	Homo sapiens cDNA FLJ13458 fis, clone PLACE1003361
5		0.181935	-0.0756628	ARHGAP6	NM_001174	Rho GTPase activating protein 6
2		0.1822	0.137488	GAL	M77140	Galanin
5		0.18496	-0.0602092	0	AK056932	Homo sapiens cDNA FLJ32370 fis, clone PUAEN1000322
5		0.185296	-0.11629	SEMA4D	NM_006378	Sema domain, immunoglobulin domain (Ig), transmembrane domain (TM) and short cytoplasmic domain, (se
5		0.189312	-0.0816388	BM88	NM_016564	BM88 antigen
5		0.190013	-0.0449631	MORC	NM_014429	Microrchidia homolog (mouse)
5		0.193802	-0.192516	PPL	NM_002705	Periplakin
5		0.194767	-0.155989	BACH1	NM_001186	BTB and CNC homology 1, basic leucine zipper transcription factor 1
2		0.195923	0.0921799	CYP27B1	NM_000785	Cytochrome P450, subfamily XXVIIB (25-hydroxyvitamin D-1-alpha-hydroxylase), polypeptide 1
5		0.196941	-0.0420769	0	AK024924	Homo sapiens cDNA: FLJ21271 fis, clone COL01751
5		0.196995	-0.102398	UCRP	AF388367	Usher critical region protein pseudogene
5		0.202638	-0.0793102	RPL34P2	AL049714	Ribosomal protein L34 pseudogene 2
2		0.203663	0.150308	EIF4A2	NM_001967	Eukaryotic translation initiation factor 4A, isoform 2
5		0.204198	-0.0984068	KIAA1733	AB051520	KIAA1733 protein
2		0.208317	0.0657932	ACTB	NM_001101	Actin, beta
5		0.208333	-0.0818799	HSD3B1	NM_000862	Hydroxy-delta-5-steroid dehydrogenase, 3 beta- and steroid delta-isomerase 1
5		0.20964	-0.0516258	ABCA3	NM_001089	ATP-binding cassette, sub-family A (ABC1), member 3
5		0.211415	-0.044165	0	AL080233	Homo sapiens mRNA; cDNA DKFZp586L111 (from clone DKFZp586L111)
5		0.211441	-0.111065	0	AK024104	Homo sapiens cDNA FLJ14042 fis, clone HEMBA1006038, weakly similar to LAMININ ALPHA-5 CHAIN
5		0.21276	-0.234806	OAS1	NM_016816	2',5'-oligoadenylate synthetase 1 (40-46 kD)
2		0.214573	0.0604819	DKFZP566M1046	NM_032127	Hypothetical protein DKFZp566M1046
2		0.215368	0.141239	EIF4A2	NM_001967	Eukaryotic translation initiation factor 4A, isoform 2
5		0.217423	-0.150889	0	BC016153	Homo sapiens, Similar to hypothetical protein FLJ10134, clone MGC:13208 IMAGE:3841102, mRNA, complet
2		0.218776	0.126556	SCYB6	NM_002993	Small inducible cytokine subfamily B (Cys-X-Cys), member 6 (granulocyte chemotactic protein 2)
5		0.218987	-0.0940275	0	AK022838	Homo sapiens cDNA FLJ12776 fis, clone NT2RP2001678
5		0.219991	-0.078469	0	AF070602	Homo sapiens clone 24504 mRNA sequence
5		0.232558	-0.0660735	C20orf129	AK055793	Chromosome 20 open reading frame 129
2		0.234025	0.0582567	ACTB	NM_001101	Actin, beta
2		0.238065	0.357844	CCND1	NM_053056	Cyclin D1 (PRAD1: parathyroid adenomatosis 1)
2		0.239441	0.113055	LABH1	NM_032604	Lung alpha/beta hydrolase 1
2		0.239626	0.10745	BRAF	NM_004333	V-raf murine sarcoma viral oncogene homolog B1
2		0.24006	0.128432	CBX3	NM_016587	Chromobox homolog 3 (HP1 gamma homolog, Drosophila)
5		0.240497	-0.0568602	PYY2	NM_021093	Peptide YY, 2 (seminalplasmin)
5		0.241654	-0.0676136	SYCP1	NM_003176	Synaptonemal complex protein 1
2		0.244236	0.057459	SPS2	NM_012248	Selenophosphate synthetase 2
2		0.247097	0.127841	UNRIP	NM_007178	Unr-interacting protein
2		0.247746	0.095836	IMPDH2	NM_000884	IMP (inosine monophosphate) dehydrogenase 2
2		0.255869	0.062772	ACTB	NM_001101	Actin, beta
5		0.256949	-0.0901282	0	AC006017	Homo sapiens PAC clone RP5-981O7 from 7q34-q36
5		0.258209	-0.181815	FLJ13962	NM_024862	Hypothetical protein FLJ13962
2		0.259567	0.12718	DC6	NM_020189	DC6 protein
2		0.263418	0.113913	WAC	AB058747	WW domain-containing adapter with a coiled-coil region
5		0.264056	-0.0862088	MRPS36	NM_033281	Mitochondrial ribosomal protein S36
2		0.266478	0.148706	0	BC014584	Homo sapiens, clone IMAGE:4047062, mRNA
2		0.267477	0.0620176	HEP27	NM_005794	Short-chain alcohol dehydrogenase family member
2		0.268437	0.091552	TAC3	NM_013251	Tachykinin 3 (neuromedin K, neurokinin beta)
2		0.270113	0.0756758	DKFZP564A2416	NM_015535	DKFZP564A2416 protein
5		0.270557	-0.121387	FLJ20637	NM_017912	Hypothetical protein FLJ20637
2		0.27176	0.125976	NSMAF	NM_003580	Neutral sphingomyelinase (N-SMase) activation associated factor
2		0.274787	0.128308	EIF4A2	NM_001967	Eukaryotic translation initiation factor 4A, isoform 2
5		0.283722	-0.528593	DEFB2	NM_004942	Defensin, beta 2
5		0.283971	-0.0515638	TYROBP	NM_003332	TYRO protein tyrosine kinase binding protein
2		0.284667	0.0960717	SREC	NM_003693	Acetyl LDL receptor; SREC
5		0.287138	-0.0508427	0	AK057367	Homo sapiens cDNA FLJ32805 fis, clone TESTI2002690
5		0.289193	-0.0376035	0	BC017586	Homo sapiens, Similar to RIKEN cDNA 1700028N11 gene, clone MGC:26610 IMAGE:4837506, mRNA, complete c
5		0.289646	-0.159496	HSPC159	NM_014181	HSPC159 protein
5		0.290844	-0.124772	RASAL1	NM_004658	RAS protein activator like 1 (GAP1 like)
5		0.291152	-0.107993	ETS2	NM_005239	V-ets erythroblastosis virus E26 oncogene homolog 2 (avian)
2		0.292287	0.12483	FLJ22593	NM_024703	Hypothetical protein FLJ22593
5		0.294486	-0.0740685	STXBP1	NM_003165	Syntaxin binding protein 1
2		0.299211	0.0849645	DECR1	NM_001359	2,4-dienoyl CoA reductase 1, mitochondrial
2		0.29999	0.09073	ICAP-1A	NM_004763	Integrin cytoplasmic domain-associated protein 1
5		0.300913	-0.100499	CITED2	AF109161	Cbp/p300-interacting transactivator, with Glu/Asp-rich carboxy-terminal domain, 2
2		0.302899	0.092518	MGC3207	AK026666	Hypothetical protein MGC3207
2		0.302938	0.185871	NFKBIA	NM_020529	Nuclear factor of kappa light polypeptide gene enhancer in B-cells inhibitor, alpha
5		0.304497	-0.118792	CRACC	AB027233	19A24 protein
5		0.306554	-0.171396	DBI	NM_020548	Diazepam binding inhibitor (GABA receptor modulator, acyl-Coenzyme A binding protein)
2		0.30775	0.107043	SPANXB1	NM_032461	SPANX family, member B1
5		0.309911	-0.280777	SMAP31	NM_032495	Hypothetical protein SMAP31
2		0.312595	0.07544	0	AK054984	Homo sapiens cDNA FLJ30422 fis, clone BRACE2008861
5		0.31721	-0.0758315	SMARCC1	NM_003074	SWI/SNF related, matrix associated, actin dependent regulator of chromatin, subfamily c, member 1
5		0.320758	-0.0702203	RABGGTA	NM_004581	Rab geranylgeranyltransferase, alpha subunit
5		0.322102	-0.0678135	FLJ11783	NM_024891	Hypothetical protein FLJ11783
5		0.32396	-0.247071	0	AK055994	Homo sapiens cDNA FLJ25084 fis, clone CBL08511
2		0.327429	0.204639	IER3	NM_052815	Immediate early response 3
5		0.333734	-0.0743853	LOC51030	NM_016078	CGI-148 protein
2		0.333815	0.106734	MUS81	NM_025128	MUS81 endonuclease
5		0.334946	-0.098091	0	AL133611	Homo sapiens mRNA; cDNA DKFZp434O1317 (from clone DKFZp434O1317)
2		0.334959	0.0770981	C20orf118	AL079335	Chromosome 20 open reading frame 118
2		0.3378	0.22715	MAGP2	NM_003480	Microfibril-associated glycoprotein-2
2		0.34435	0.0833886	SDCCAG1	NM_004713	Serologically defined colon cancer antigen 1
5		0.346126	-0.0978021	FLJ21212	NM_024642	Hypothetical protein FLJ21212
2		0.346293	0.0599199	MAPK1	AL157438	Mitogen-activated protein kinase 1
5		0.351934	-0.332841	FLJ23447	NM_024825	Hypothetical protein FLJ23447
5		0.356614	-0.0428004	SDCCAG8	AF039690	Serologically defined colon cancer antigen 8
2		0.360275	0.0612824	PTOV1	NM_017432	Prostate tumor over expressed gene 1
2		0.360392	0.119508	EIF4A2	NM_001967	Eukaryotic translation initiation factor 4A, isoform 2
5		0.36115	-0.18716	G1P3	NM_022873	Interferon, alpha-inducible protein (clone IFI-6-16)
5		0.361221	-0.236798	CLDN7	NM_001307	Claudin 7
5		0.36217	-0.12167	LAMP3	NM_014398	Lysosomal-associated membrane protein 3
5		0.362677	-0.1507	PREI3	NM_015387	Preimplantation protein 3
2		0.364551	0.165786	DNCH1	AB002323	Dynein, cytoplasmic, heavy polypeptide 1
2		0.365102	0.0698571	PANX2	NM_052839	Pannexin 2
5		0.366535	-0.0983582	0	AK057730	Homo sapiens cDNA FLJ25001 fis, clone CBL00443
5		0.367288	-0.0886282	PCTK2	NM_002595	PCTAIRE protein kinase 2
5		0.371208	-0.102586	0	AK055550	Homo sapiens cDNA FLJ30988 fis, clone HLUNG1000030
5		0.374692	-0.253758	0	AK055031	Homo sapiens cDNA FLJ30469 fis, clone BRAWH1000037, weakly similar to UROKINASE PLASMINOGEN ACTIVATO
5		0.376556	-0.165119	PLSCR1	NM_021105	Phospholipid scramblase 1
5		0.376942	-0.0634273	H41	AF103803	Hypothetical protein
5		0.387155	-0.0870371	PRO0514	NM_014131	PRO0514 protein
5		0.391378	-0.108839	0	AL050204	Homo sapiens mRNA; cDNA DKFZp586F1223 (from clone DKFZp586F1223)
5		0.392438	-0.0664347	NRCAM	NM_005010	Neuronal cell adhesion molecule
2		0.395218	0.0743455	CYC1	NM_001916	Cytochrome c-1
5		0.397541	-0.107598	FLJ22408	NM_024794	Hypothetical protein FLJ22408
5		0.399793	-0.0570571	0	AK021479	Homo sapiens cDNA FLJ11417 fis, clone HEMBA1000960
5		0.40128	-0.0590329	DKFZp761K1423	NM_018422	Hypothetical protein DKFZp761K1423
5		0.402055	-0.372023	SPINK5	NM_006846	Serine protease inhibitor, Kazal type, 5
5		0.402602	-0.0552131	0	BC008122	Homo sapiens, clone MGC:18053 IMAGE:4148889, mRNA, complete cds
5		0.412304	-0.1937	0	AL137723	Homo sapiens mRNA; cDNA DKFZp434D0818 (from clone DKFZp434D0818)
2		0.413173	0.129454	MAGEA12	NM_005367	Melanoma antigen, family A, 12
5		0.415863	-0.0838989	OSBP2	AF288741	Oxysterol binding protein 2
5		0.416452	-0.082556	0	BC016149	Homo sapiens, clone MGC:12909 IMAGE:4040087, mRNA, complete cds
2		0.416613	0.0584557	0	AK026722	Homo sapiens cDNA: FLJ23069 fis, clone LNG05603
2		0.419649	0.272137	GFRA1	NM_005264	GDNF family receptor alpha 1
5		0.420673	-0.210705	DAF	NM_000574	Decay accelerating factor for complement (CD55, Cromer blood group system)
2		0.423655	0.0709455	0	AK056926	Homo sapiens cDNA FLJ32364 fis, clone PUAEN1000147
2		0.428229	0.0660074	FLJ22559	NM_024928	Hypothetical protein FLJ22559
5		0.429361	-0.144429	0	AK023404	Homo sapiens cDNA FLJ13342 fis, clone OVARC1001950
2		0.433008	0.162645	PTDSS1	NM_014754	Phosphatidylserine synthase 1
2		0.43672	0.142274	NIPSNAP1	NM_003634	Nipsnap homolog 1 (C. elegans)
5		0.437779	-0.0948948	PTK6	NM_005975	PTK6 protein tyrosine kinase 6
2		0.437782	0.110049	0	BC013418	Homo sapiens, clone MGC:4832 IMAGE:3604003, mRNA, complete cds
5		0.441723	-0.133312	FLJ20420	NM_017812	Hypothetical protein FLJ20420
2		0.442927	0.254792	LAMA3	NM_000227	Laminin, alpha 3 (nicein (150kD), kalinin (165kD), BM600 (150kD), epilegrin)
2		0.443922	0.225481	LDHA	NM_005566	Lactate dehydrogenase A
2		0.446444	0.0720353	GSTTLp28	NM_004832	Glutathione-S-transferase like; glutathione transferase omega
5		0.446867	-0.150529	SNK	NM_006622	Serum-inducible kinase
5		0.447308	-0.1213	ANXA11	NM_001157	Annexin A11
5		0.450923	-0.121731	0	AL080078	Homo sapiens mRNA; cDNA DKFZp564D1462 (from clone DKFZp564D1462)
5		0.452246	-0.0377982	PRO2086	NM_014111	PRO2086 protein
2		0.452426	0.143645	LOC54543	AK027539	6.2 kd protein
5		0.455833	-0.0724614	MMPL1	NM_004142	Matrix metalloproteinase-like 1
5		0.457636	-0.135679	0	AK057520	Homo sapiens cDNA FLJ32958 fis, clone TESTI2008234
2		0.459851	0.10036	YY1	NM_003403	YY1 transcription factor
5		0.463167	-0.455333	KLK11	NM_006853	Kallikrein 11
2		0.463172	0.147025	JTV1	NM_006303	JTV1 gene
5		0.463387	-0.227322	H2AFKP	Z80777	H2A histone family, member K, pseudogene
2		0.467028	0.106755	C20orf11	NM_017896	Chromosome 20 open reading frame 11
5		0.467255	-0.0714542	FLJ10852	NM_019028	Hypothetical protein similar to ankyrin repeat-containing priotein AKR1
5		0.468315	-0.0826562	PARVB	NM_013327	Parvin, beta
5		0.468356	-0.0752014	ATIP1	AB033114	AT2 receptor-interacting protein 1
2		0.47033	0.218611	OPN3	NM_014322	Opsin 3 (encephalopsin, panopsin)
2		0.481058	0.149996	CAV2	NM_001233	Caveolin 2
5		0.482465	-0.186296	WEE1	X62048	WEE1+ homolog (S. pombe)
5		0.482747	-0.0640173	PPP2CB	NM_004156	Protein phosphatase 2 (formerly 2A), catalytic subunit, beta isoform
5		0.484726	-0.0301378	0	AK023326	Homo sapiens cDNA FLJ13264 fis, clone OVARC1000936, weakly similar to COAT PROTEIN GP37
2		0.48631	0.0687611	KIAA1595	AB046815	KIAA1595 protein
5		0.488748	-0.510526	LCN2	NM_005564	Lipocalin 2 (oncogene 24p3)
5		0.489304	-0.148235	0	AF127771	Homo sapiens cell-line E8CASS clone E24L estradiol-induced mRNA sequence
5		0.489588	-0.0457248	0	AK022228	Homo sapiens cDNA FLJ12166 fis, clone MAMMA1000616
2		0.490367	0.141238	UGP2	NM_006759	UDP-glucose pyrophosphorylase 2
2		0.491105	0.0638105	0	AF153502	Homo sapiens SNAI1P pseudogene
2		0.491829	0.0418751	0	AK001865	Homo sapiens cDNA FLJ11003 fis, clone PLACE1002851
2		0.492237	0.116563	SPC18	NM_014300	Signal peptidase complex (18kD)
5		0.492624	-0.133964	ETFA	NM_000126	Electron-transfer-flavoprotein, alpha polypeptide (glutaric aciduria II)
5		0.492901	-0.15155	THBD	NM_000361	Thrombomodulin
2		0.49881	0.432691	LAMB3	NM_000228	Laminin, beta 3 (nicein (125kD), kalinin (140kD), BM600 (125kD))
6		0.502862	-0.0810722	H2AFY	NM_004893	H2A histone family, member Y
6		0.503722	-0.0792316	0	AK023559	Homo sapiens cDNA FLJ13497 fis, clone PLACE1004518
3		0.506984	0.102739	0	NM_058229	Homo sapiens cDNA FLJ32424 fis, clone SKMUS2000954, moderately similar to Homo sapiens F-box protein
3		0.50775	0.123048	PGR1	NM_033296	T-cell activation protein
3		0.508478	0.141692	SIVA	NM_006427	CD27-binding (Siva) protein
6		0.509317	-0.122868	0	AL049275	Homo sapiens mRNA; cDNA DKFZp564H213 (from clone DKFZp564H213)
3		0.513089	0.116591	PCMT1	NM_005389	Protein-L-isoaspartate (D-aspartate) O-methyltransferase
3	*	0.513318	0.215001	EIF4A2	NM_001967	Eukaryotic translation initiation factor 4A, isoform 2
6	*	0.519329	-0.12171	RAD17	NM_002873	RAD17 homolog (S. pombe)
3		0.52016	0.0910033	DKFZP586G1722	NM_015449	DKFZP586G1722 protein
3		0.522712	0.0512894	0	X76785	H.sapiens genomic DNA, integration site for Epstein-Barr virus
3	*	0.523221	0.205403	EIF4A2	NM_001967	Eukaryotic translation initiation factor 4A, isoform 2
3		0.524579	0.0827898	RBP7	NM_052960	Retinoid binding protein 7
6		0.526278	-0.201784	E2F5	NM_001951	E2F transcription factor 5, p130-binding
6		0.53121	-0.119703	AKAP2	AJ303079	A kinase (PRKA) anchor protein 2
6	*	0.533067	-0.280117	DESC1	NM_014058	DESC1 protein
3		0.537857	0.113976	PSMB5	NM_002797	Proteasome (prosome, macropain) subunit, beta type, 5
3		0.539781	0.156968	0	AK000745	Homo sapiens mRNA; cDNA DKFZp564C1563 (from clone DKFZp564C1563)
6		0.541666	-0.191973	FLJ20433	NM_017820	Hypothetical protein FLJ20433
6		0.543951	-0.242831	ECG2	NM_032566	Esophagus cancer-related gene-2
3		0.54416	0.0349078	HRG	NM_000412	Histidine-rich glycoprotein
3		0.544637	0.145989	ALCAM	Y10183	Activated leucocyte cell adhesion molecule
6		0.544834	-0.129106	STK24	NM_003576	Serine/threonine kinase 24 (STE20 homolog, yeast)
6		0.545319	-0.117599	NUDEL	NM_030808	LIS1-interacting protein NUDEL; endooligopeptidase A
3	*	0.548385	0.244853	KDELR2	NM_006854	KDEL (Lys-Asp-Glu-Leu) endoplasmic reticulum protein retention receptor 2
6		0.551495	-0.0810946	DDC	NM_000790	Dopa decarboxylase (aromatic L-amino acid decarboxylase)
3		0.551922	0.178815	LOC51142	NM_016139	16.7Kd protein
3	*	0.554887	0.243376	GLE1L	NM_001499	GLE1 RNA export mediator-like (yeast)
3		0.555255	0.0967434	ANAPC11	NM_016476	APC11 anaphase promoting complex subunit 11 homolog (yeast)
6		0.558084	-0.0790009	0	AK024800	Homo sapiens cDNA: FLJ21147 fis, clone CAS09371
6		0.558559	-0.120934	0	BC006284	Homo sapiens, clone IMAGE:3957135, mRNA, partial cds
6	*	0.559548	-0.253452	0	AF130062	Homo sapiens clone FLB7715 PRO2051 mRNA, complete cds
6		0.562677	-0.0918939	ATF7	NM_006856	Activating transcription factor 7
6		0.564128	-0.185922	SPINT1	NM_003710	Serine protease inhibitor, Kunitz type 1
6	*	0.564161	-0.317319	HAS3	AF232772	Hyaluronan synthase 3
3		0.569186	0.147473	KLF16	NM_031918	Kruppel-like factor 16
6		0.569562	-0.110472	FACL4	NM_022977	Fatty-acid-Coenzyme A ligase, long-chain 4
3	*	0.570088	0.223911	LDHA	NM_005566	Lactate dehydrogenase A
3		0.572025	0.193044	AP2M1	NM_004068	Adaptor-related protein complex 2, mu 1 subunit
3		0.573133	0.0833486	SF3B2	NM_006842	Splicing factor 3b, subunit 2, 145kD
6		0.573749	-0.182424	0	AJ420500	Homo sapiens mRNA full length insert cDNA clone EUROIMAGE 1977059
6	*	0.584239	-0.367488	ZD52F10	NM_033317	Hypothetical gene ZD52F10
3		0.586066	0.0703098	H1F0	BC000145	H1 histone family, member 0
3		0.586394	0.117763	DRG1	NM_004147	Developmentally regulated GTP binding protein 1
6		0.58746	-0.0493342	HDAC3	AF130111	Histone deacetylase 3
6		0.588031	-0.197585	0	AF005082	Homo sapiens skin-specific protein (xp33) mRNA, partial cds
6		0.588788	-0.118668	IDI1	NM_004508	Isopentenyl-diphosphate delta isomerase
6		0.588823	-0.0485504	KIAA0483	AB007952	KIAA0483 protein
3		0.59262	0.121232	PABPC4	NM_003819	Poly(A) binding protein, cytoplasmic 4 (inducible form)
3		0.597243	0.0848472	RPL3	BC011860	Ribosomal protein L3
3		0.598656	0.0580569	0	AK021991	Homo sapiens cDNA FLJ11929 fis, clone HEMBB1000434
3		0.598957	0.161746	ENO1	NM_001428	Enolase 1, (alpha)
6		0.599358	-0.0982237	SDCBP2	NM_015685	Syndecan binding protein (syntenin) 2
6	*	0.600134	-0.490133	TNFRSF5	NM_001250	Tumor necrosis factor receptor superfamily, member 5
6		0.609272	-0.0688043	0	AK025794	Homo sapiens cDNA: FLJ22141 fis, clone HEP21327
6	*	0.61098	-0.349369	S100A12	NM_005621	S100 calcium binding protein A12 (calgranulin C)
3		0.611427	0.0850364	0	AK055875	Homo sapiens cDNA FLJ31313 fis, clone LIVER1000230, highly similar to NADH-UBIQUINONE OXIDOREDUCTASE
6		0.612736	-0.108993	FLJ22622	NM_025151	Hypothetical protein FLJ22622
6		0.612854	-0.236933	CBR3	NM_001236	Carbonyl reductase 3
3		0.613138	0.111443	SMS	NM_004595	Spermine synthase
6		0.613877	-0.0856078	0	AK026045	Homo sapiens cDNA: FLJ22392 fis, clone HRC07868
6	*	0.614533	-0.397439	KLK7	NM_005046	Kallikrein 7 (chymotryptic, stratum corneum)
6		0.616922	-0.125823	PPP2R2A	NM_002717	Protein phosphatase 2 (formerly 2A), regulatory subunit B (PR 52), alpha isoform
3	*	0.617696	0.218963	LDHA	NM_005566	Lactate dehydrogenase A
3		0.62014	0.125472	NPC2	NM_006432	Niemann-Pick disease, type C2
3	*	0.622752	0.247751	GAPD	NM_002046	Glyceraldehyde-3-phosphate dehydrogenase
3	*	0.623771	0.244888	GAPD	NM_002046	Glyceraldehyde-3-phosphate dehydrogenase
6		0.624328	-0.219422	0	AL512697	Homo sapiens mRNA; cDNA DKFZp547F134 (from clone DKFZp547F134)
3		0.624659	0.221233	GAPD	NM_002046	Glyceraldehyde-3-phosphate dehydrogenase
3		0.624969	0.244977	GAPD	NM_002046	Glyceraldehyde-3-phosphate dehydrogenase
3		0.6258	0.244329	GAPD	NM_002046	Glyceraldehyde-3-phosphate dehydrogenase
3		0.628052	0.254249	GAPD	NM_002046	Glyceraldehyde-3-phosphate dehydrogenase
3	*	0.629828	0.291591	FLJ20989	NM_023080	Hypothetical protein FLJ20989
3		0.633045	0.225813	GAPD	NM_002046	Glyceraldehyde-3-phosphate dehydrogenase
3		0.633677	0.238294	GAPD	NM_002046	Glyceraldehyde-3-phosphate dehydrogenase
6		0.634397	-0.226488	ELF3	NM_004433	E74-like factor 3 (ets domain transcription factor, epithelial-specific )
3	*	0.635022	0.225987	GAPD	NM_002046	Glyceraldehyde-3-phosphate dehydrogenase
6	*	0.635062	-0.414906	FLJ11036	NM_018306	Hypothetical protein FLJ11036
3		0.63575	0.236352	GAPD	NM_002046	Glyceraldehyde-3-phosphate dehydrogenase
3		0.63622	0.24086	GAPD	NM_002046	Glyceraldehyde-3-phosphate dehydrogenase
6		0.636576	-0.0576101	GOV	AF019226	Glioblastoma overexpressed
6		0.637079	-0.0622688	0	AK025177	Homo sapiens cDNA: FLJ21524 fis, clone COL05921
3	*	0.640298	0.25492	GAPD	NM_002046	Glyceraldehyde-3-phosphate dehydrogenase
6		0.640302	-0.0720196	NDUFV3	NM_021075	NADH dehydrogenase (ubiquinone) flavoprotein 3 (10kD)
3	*	0.641742	0.243696	GAPD	NM_002046	Glyceraldehyde-3-phosphate dehydrogenase
3	*	0.642752	0.225112	GAPD	NM_002046	Glyceraldehyde-3-phosphate dehydrogenase
3	*	0.643845	0.30942	GAPD	NM_002046	Glyceraldehyde-3-phosphate dehydrogenase
6		0.644732	-0.195775	CLDN5	NM_003277	Claudin 5 (transmembrane protein deleted in velocardiofacial syndrome)
3		0.648061	0.121947	PHEMX	NM_005705	Pan-hematopoietic expression
6	*	0.651579	-0.351379	MDK	NM_002391	Midkine (neurite growth-promoting factor 2)
3		0.653354	0.183043	CCT6A	NM_001762	Chaperonin containing TCP1, subunit 6A (zeta 1)
3	*	0.656373	0.124514	EEF1G	BC004215	Eukaryotic translation elongation factor 1 gamma
3		0.660817	0.0997781	NEUGRIN	NM_016645	Mesenchymal stem cell protein DSC92
6		0.664104	-0.235027	SERPINB2	NM_002575	Serine (or cysteine) proteinase inhibitor, clade B (ovalbumin), member 2
6		0.664411	-0.169181	GBE1	NM_000158	Glucan (1,4-alpha-), branching enzyme 1 (glycogen branching enzyme, Andersen disease, glycogen stora
6		0.664899	-0.222576	0	AK056828	Homo sapiens cDNA FLJ32266 fis, clone PROST1000419
6		0.665574	-0.124167	0	AK056768	Homo sapiens cDNA FLJ32206 fis, clone PLACE6003109
6		0.666167	-0.164236	0	AK024867	Homo sapiens cDNA: FLJ21214 fis, clone COL00523
6	*	0.666715	-0.16142	LOC118430	NM_058173	Small breast epithelial mucin
6	*	0.667241	-0.124152	KIAA0469	NM_014851	KIAA0469 gene product
6	*	0.668557	-0.227189	ZNF185	NM_007150	Zinc finger protein 185 (LIM domain)
6		0.669155	-0.0698214	KIAA1201	AB033027	KIAA1201 protein
6		0.669157	-0.112433	LOC51328	NM_016637	Ncaml
3		0.670827	0.108935	HN1	NM_016185	Hematological and neurological expressed 1
6		0.676245	-0.138954	FLJ22184	NM_025094	Hypothetical protein FLJ22184
6		0.680485	-0.137635	FLJ20258	NM_017729	Hypothetical protein FLJ20258
6	*	0.681935	-0.384558	KIAA0831	NM_014924	KIAA0831 protein
6		0.682321	-0.244351	LANO	NM_018214	LAP (leucine-rich repeats and PDZ) and no PDZ protein
3	*	0.686051	0.209524	LDHA	NM_005566	Lactate dehydrogenase A
6	*	0.687001	-0.26927	SPIB	NM_003121	Spi-B transcription factor (Spi-1/PU.1 related)
6	*	0.689738	-0.259065	0	AL137581	Homo sapiens mRNA; cDNA DKFZp434B0610 (from clone DKFZp434B0610); partial cds
6		0.691064	-0.188272	0	AK024480	Homo sapiens mRNA for FLJ00074 protein, partial cds
6		0.692186	-0.231396	0	AJ420458	Homo sapiens mRNA full length insert cDNA clone EUROIMAGE 1630957
6		0.697782	-0.0258325	0	AL157491	Homo sapiens mRNA; cDNA DKFZp434K1111 (from clone DKFZp434K1111)
6	*	0.698782	-0.3265	0	AL162069	Homo sapiens mRNA; cDNA DKFZp762H106 (from clone DKFZp762H106)
3		0.699319	0.0493201	0	AK023269	Homo sapiens cDNA FLJ13207 fis, clone NT2RP4000023
3	*	0.700173	0.218841	LDHA	NM_005566	Lactate dehydrogenase A
6	*	0.700428	-0.434799	HBP17	NM_005130	Heparin-binding growth factor binding protein
6		0.701481	-0.168159	EMP2	NM_001424	Epithelial membrane protein 2
6		0.702994	-0.11207	UBC	M26880	Ubiquitin C
3	*	0.704361	0.216319	LDHA	NM_005566	Lactate dehydrogenase A
6	*	0.707445	-0.0637351	DAP13	NM_018838	13kDa differentiation-associated protein
6	*	0.708208	-0.0737848	MAP7	NM_003980	Microtubule-associated protein 7
3		0.709623	0.224365	LDHA	NM_005566	Lactate dehydrogenase A
3		0.71064	0.164629	LDHA	NM_005566	Lactate dehydrogenase A
6		0.711575	-0.108134	DKFZp667O2416	AK056427	Hypothetical protein DKFZp667O2416
6		0.712864	-0.0558491	EPOR	NM_000121	Erythropoietin receptor
3		0.713274	0.211414	LDHA	NM_005566	Lactate dehydrogenase A
3		0.714974	0.152068	LDHA	NM_005566	Lactate dehydrogenase A
3		0.715262	0.208249	LDHA	NM_005566	Lactate dehydrogenase A
6	*	0.715753	-0.272025	DKFZP434K0410	AL137589	Hypothetical protein DKFZp434K0410
3		0.717035	0.223391	LDHA	NM_005566	Lactate dehydrogenase A
3		0.724575	0.14341	LDHA	NM_005566	Lactate dehydrogenase A
3		0.725294	0.213335	LDHA	NM_005566	Lactate dehydrogenase A
3	*	0.726418	0.221386	LDHA	NM_005566	Lactate dehydrogenase A
6		0.728496	-0.178103	SLC9A3R1	NM_004252	Solute carrier family 9 (sodium/hydrogen exchanger), isoform 3 regulatory factor 1
6	*	0.730337	-0.597174	LOC84518	NM_032488	Protein related with psoriasis
6	*	0.731572	-0.572563	HAIK1	NM_015515	Type I intermediate filament cytokeratin
3	*	0.735877	0.158477	LDHA	NM_005566	Lactate dehydrogenase A
6	*	0.73605	-0.525004	KRT6B	NM_005555	Keratin 6B
6		0.736252	-0.152691	0	AK026112	Homo sapiens cDNA: FLJ22459 fis, clone HRC10045
6		0.73827	-0.246636	DD96	NM_005764	Epithelial protein up-regulated in carcinoma, membrane associated protein 17
6	*	0.739808	-0.65962	SLPI	NM_003064	Secretory leukocyte protease inhibitor (antileukoproteinase)
6		0.742899	-0.136281	MGC17528	BC010541	Hypothetical protein MGC17528
6	*	0.743636	-0.388071	IVL	NM_005547	Involucrin
6		0.745639	-0.0882392	0	AY039026	Homo sapiens immunoglobulin mu chain antibody MO30 (IgM) mRNA, complete cds
6		0.746643	-0.153729	0	BC016993	Homo sapiens, clone IMAGE:4401841, mRNA
6	*	0.749161	-0.0955998	GPRK7	NM_017572	G protein-coupled receptor kinase 7
6		0.751848	-0.0871564	CAC-1	NM_033504	CAC-1
6	*	0.753102	-0.667653	0	S73288	Small proline-rich protein SPRK [human, odontogenic keratocysts, mRNA Partial, 317 nt]
6		0.754624	-0.0853278	0	AK024712	Homo sapiens cDNA: FLJ21059 fis, clone CAS00740
6	*	0.756166	-0.252467	KLK10	NM_002776	Kallikrein 10
6	*	0.756703	-0.511668	C4.4A	NM_014400	GPI-anchored metastasis-associated protein homolog
6	*	0.768747	-0.289123	DSG3	NM_001944	Desmoglein 3 (pemphigus vulgaris antigen)
6	*	0.77213	-0.262855	SERPINB13	AJ001696	Serine (or cysteine) proteinase inhibitor, clade B (ovalbumin), member 13
6		0.772529	-0.0930251	TST	NM_003312	Thiosulfate sulfurtransferase (rhodanese)
6	*	0.778289	-0.257637	ID1	NM_002165	Inhibitor of DNA binding 1, dominant negative helix-loop-helix protein
6	*	0.782934	-0.311561	TG737	NM_006531	Probe hTg737 (polycystic kidney disease, autosomal recessive, in)
6	*	0.787524	-0.574185	IL22R	NM_021258	Interleukin 22 receptor
6	*	0.787929	-0.562988	CSTB	NM_000100	Cystatin B (stefin B)
6	*	0.791397	-0.283578	MAL2	NM_052886	Mal, T-cell differentiation protein 2
6	*	0.796952	-0.410101	TACSTD2	NM_002353	Tumor-associated calcium signal transducer 2
6	*	0.800459	-0.206849	PLA2G4B	NM_005090	Phospholipase A2, group IVB (cytosolic)
6		0.800958	-0.186216	DUOX1	NM_017434	Dual oxidase 1
6	*	0.803141	-0.722309	KIAA0594	AB011166	KIAA0594 protein
6		0.809001	-0.245944	DEFB1	NM_005218	Defensin, beta 1
6		0.810391	-0.197584	CATX-8	NM_020387	CATX-8 protein
6		0.811204	-0.165659	HPCAL1	NM_002149	Hippocalcin-like 1
6	*	0.812202	-0.277984	SULT2B1	NM_004605	Sulfotransferase family, cytosolic, 2B, member 1
6	*	0.812273	-0.401559	TGM1	NM_000359	Transglutaminase 1 (K polypeptide epidermal type I, protein-glutamine-gamma-glutamyltransferase)
3	*	0.81415	0.154484	TUBG2	NM_016437	Tubulin, gamma 2
3	*	0.821593	0.0617174	FLJ20190	NM_017705	Hypothetical protein FLJ20190
6	*	0.823902	-0.163231	ABLIM	NM_002313	Actin binding LIM protein
6	*	0.877545	-0.527714	EVA1	AF275945	Epithelial V-like antigen 1
